# Supplementary material for: Abiotic, present-day and historical effects on species, functional and phylogenetic diversity in dry grasslands of different age
Source: PLoS One. 2019 Oct 15;14(10):e0223826. doi: 10.1371/journal.pone.0223826 (PMC6793948; doi:10.1371/journal.pone.0223826)
Supplement: S4 Table — (TXT) [file pone.0223826.s011.txt]

patch	TWI	slope	Elevation	PDSI.June	LogA	Ia2000	Ia1843	Ia1980	A1843	A1980	Age	SD	MPD	MFD
J1	6.186237	22.191435	114.084442	5494.298522	3.117	-4.76383867	-3.515499265	-4.52891581	0.467503321	0.776133987	221.5	35.00	0.7480446	0.2333467
J11	8.270496	10.093157	173.386295	5788.524945	3.867	-2.295633166	-4.909987858	-4.658892093	1	0.982811534	40.5	34.00	0.7714335	0.2503213
J18	8.140439	15.40707	113.371676	5706.763977	4.434	-0.669228639	-4.429268857	-4.347504175	0.498489363	0.630471136	221.5	48.00	0.7451769	0.2412746
J19	7.90373	12.669069	124.115262	5520.9	2.404	-1.667336996	-3.040427566	-4.24966778	0.404219243	0.334897476	221.5	31.00	0.7643746	0.2506522
J2	6.966499	13.352792	115.099226	5242.796574	3.538	-3.447816944	-1.435708038	-2.386867213	0.994848436	0	221.5	47.00	0.7691993	0.2436107
J21	8.435129	9.720038	149.601869	5792.207742	4.293	-4.788787845	-4.712871693	-4.845053826	0.412926207	0.953954637	40.5	27.00	0.7654525	0.2424835
J23	7.278274	10.637752	155.01477	5708.737444	4.592	-4.701339865	-4.714904531	-4.79090502	0.513245146	0.855540668	221.5	45.00	0.7671544	0.2511325
J25	7.341734	17.176125	113.880279	4970.846615	3.278	0.211877032	-3.393133058	-3.872682556	0.028855632	0.952272763	40.5	44.00	0.7845517	0.2430282
J26	8.4129	12.8893	102.29301	5267.951451	2.321	-2.872287594	-0.181513698	-4.52891581	0	0.815380212	40.5	12.00	0.681282	0.1964923
J28	11.470296	4.752648	99.535588	5549.956874	2.871	-3.408628645	-3.063394693	-1.062385172	0.017523302	0.990450407	40.5	11.00	0.731716	0.2308386
J29	8.334807	9.405824	173.616247	5503.467529	5.277	-4.482987611	-5.504391024	-5.578437655	0.655440572	0.733021004	221.5	38.00	0.7491506	0.2382552
J30	9.078049	5.21146	168.587756	5586.958152	4.005	-5.244527353	-5.264194354	-5.054748717	0.279762075	0.370094931	221.5	18.00	0.7123067	0.2326559
J31	9.083677	7.694238	154.918474	5498.945004	4.027	-5.255570994	-3.954904189	-4.199222948	0.074501606	0.543006981	221.5	34.00	0.7527993	0.2467318
J32	10.413241	8.477179	144.856542	5457.08123	3.664	-5.400674839	-3.233759369	-4.37987204	0.040771769	1.000002168	221.5	22.00	0.7173088	0.2394212
J33	8.724443	8.336547	139.715796	5636.182075	3.626	-5.401337842	-4.233389227	-4.14829134	4.96623E-05	1.000002365	40.5	34.00	0.7564346	0.2415616
J43	8.441967	6.655486	165.683387	5515.401313	2.398	-0.096867975	-2.683207661	-3.803663484	0.040667654	0.370892207	110.5	28.00	0.768335	0.2524101
J47	8.218299	10.89747	59.101507	5759.181983	4.067	-4.181178185	-4.114711231	-4.154993319	0.114207602	0.293899589	40.5	35.00	0.7519005	0.2327478
J52	7.611143	16.406297	58.029097	5765.584016	3.921	-4.689217364	-4.097180253	-4.179310852	0.681228924	0.964566212	221.5	59.00	0.7724862	0.2594133
J55	8.999198	10.002439	44.883734	5722.295905	4.493	-3.922264345	-4.171517894	-5.228973391	0.143981003	0.50447185	40.5	35.00	0.7455923	0.2459503
J57	7.996311	11.780074	49.143619	5694.502551	3.753	-3.343622762	-1.33985233	-4.364080534	0	0.998229985	40.5	49.00	0.7503696	0.2518457
J58	6.94708	17.390737	43.500922	5738.76691	3.322	-3.759489935	-2.378750088	-4.404485953	0.081792169	0.991020077	221.5	49.00	0.7700266	0.2553042
J59	8.849499	7.206539	127.165672	5580.414789	4.764	-4.150242172	-4.286231534	-7.048744152	0.093196159	0.836838156	40.5	27.00	0.7534672	0.2546692
J60	8.144852	9.05483	104.865652	5342.009155	3.082	-4.76551907	-3.421020258	-3.62111147	0.054590057	0.2181116	40.5	23.00	0.7747963	0.228295
J62	8.402938	10.545071	103.234613	5382.166477	4.503	-3.708970134	-3.694487369	-3.265951752	0.083768381	0.037408207	221.5	26.00	0.7264816	0.2371409
J63	9.309717	6.842908	107.398848	5771.197083	3.396	-0.023183729	-2.826974652	-0.254384678	0.00203128	0	110.5	12.00	0.78396	0.2399471
J66-2	8.77726	5.585837	159.23437	5615.11629	4.660	-3.240739746	-5.281080573	-4.556925267	0.039951298	0.077204031	221.5	26.00	0.7279147	0.2467616
J68	8.779513	8.540363	143.278885	5430.561078	3.349	-3.142154475	-3.409420255	-4.210977811	0.277750165	1	221.5	9.00	0.6635797	0.220848
J7	8.972906	5.269946	160.026298	5645.606771	2.623	-0.571103328	-1.912230378	-4.984328511	0.021503584	1	40.5	12.00	0.6825757	0.2242652
J73	8.272329	10.002281	146.831616	5670.225817	4.349	-4.768870966	-4.717430618	-4.632249565	0.055661346	0.178377152	40.5	18.00	0.7708679	0.2454906
J8	9.452868	6.842863	128.973865	5528.366521	2.971	-0.645115021	-2.664224662	-3.723603053	0.000224649	0.67674023	221.5	20.00	0.6691863	0.2224258
L110	9.99845	7.950742	68.669106	5359.915353	2.844	-1.439685317	-4.224437362	-3.147384986	0.791936892	0.242079343	221.5	35.00	0.7862929	0.2570617
L111	8.896089	9.133517	51.121686	5295.244276	2.672	-2.022621875	-4.022910149	-3.439497926	0.732213922	0.468896976	221.5	16.00	0.7725823	0.264143
L112	9.154688	7.368268	67.227731	5382.125328	3.258	-2.999658442	-4.018769899	-3.600460629	0.239516961	0.971511952	40.5	41.00	0.7520365	0.2527257
L114	7.453713	17.538614	52.46368	5567.29397	3.015	-1.826030369	-4.016381121	-1.737028373	1	0	221.5	33.00	0.7612861	0.2586218
L115	7.553289	12.953941	52.017656	5682.714084	2.248	-2.590673142	-4.093675452	-3.595371836	1	0.001921121	221.5	27.00	0.7362578	0.2422572
L116	7.70064	12.949586	52.594485	5708.333887	2.189	-1.005113137	-4.054272264	-2.666338281	0.987963502	0	221.5	24.00	0.7528037	0.2450302
L117	7.61858	28.388537	63.165987	5600.429568	3.529	0.466378323	-3.764974513	-3.86448354	0.176817085	0.957248361	221.5	11.00	0.768449	0.2732395
L121	7.77467	6.729294	134.51629	5444.395947	2.497	0.609289	-3.14186458	-3.184944137	0.937175774	0.849018173	221.5	20.00	0.7454632	0.2306029
L122	7.484532	13.555924	101.954993	5806.869126	3.614	-2.68683861	-4.274319477	-3.679019864	0.282661511	0.149233332	221.5	47.00	0.7786481	0.2523118
L123	7.518289	12.405409	83.233278	5768.790896	3.642	-2.659055572	-3.908950981	-4.657075419	0.327052048	0.904994806	221.5	47.00	0.7526327	0.2433585
L124	8.519095	13.434662	96.487776	5775.932838	3.009	-1.420065789	-3.533260297	-3.712244166	0.083635579	1	40.5	34.00	0.7868744	0.2553254
L127	6.056772	15.109318	94.324958	5706.512234	2.942	-3.529081546	-2.961361031	-2.975284907	0.027386622	0.727115953	40.5	41.00	0.7404555	0.2477776
L128	5.969816	22.344408	105.897479	5772.259701	3.407	-3.327960042	-2.831443577	-4.635814186	0.038375407	0.064218711	221.5	44.00	0.7539912	0.2424377
L129	6.555337	23.899829	96.291328	5774.561912	3.094	-3.493275959	-3.440601847	-4.633696836	0.414543085	0.121243332	221.5	25.00	0.7312112	0.2345195
L130	7.37264	15.044176	76.584122	5785.004945	3.352	-1.933895859	-3.584422388	-4.851847879	0.015332243	0.951350126	40.5	46.00	0.7588461	0.2399842
L131	8.282693	12.155395	73.847629	5765.592137	3.684	-1.43647328	-3.806609068	-4.416905288	0.073580126	0.999997929	40.5	45.00	0.772331	0.2503565
L132	7.077897	14.516588	75.749307	5768.694872	3.973	-2.873445732	-3.10854278	-4.560121299	0.021704652	0.998519219	221.5	39.00	0.7447819	0.2351257
L133	8.127587	15.8801	82.029167	5762.815785	3.603	-3.212226261	-2.992573169	-4.170062364	0.109302186	0.996862556	221.5	42.00	0.7500209	0.2507078
L134	7.519493	16.959808	84.759935	5698.892418	3.169	-3.219930247	-3.443569384	-4.261096598	0.299896335	0.880419538	221.5	42.00	0.7693833	0.2487753
L135	7.434799	10.424524	69.633086	5706.926751	3.215	-3.195152	-3.306393711	-3.912132126	0.088173394	0.992362454	221.5	32.00	0.7906555	0.2549186
L137	7.593091	8.84957	103.894698	5610.995314	3.160	-1.233475182	-3.297459078	-4.697643362	0.013354091	0.811333679	40.5	31.00	0.7676603	0.2565395
L141	8.235392	13.747977	117.468545	5631.790896	3.547	-3.04325495	-2.199497006	-4.255640858	0	0.613228715	221.5	35.00	0.7512647	0.2468684
L142	7.914258	14.852516	113.325186	5604.634993	3.043	-3.547566172	-2.289219668	-4.223329806	0	1	40.5	35.00	0.7747961	0.243793
L143	7.284617	19.25038	109.789078	5661.196154	3.450	-0.662872042	-3.196516552	-4.222602362	0	1	40.5	47.00	0.7803509	0.2552743
L144	7.128641	15.686808	116.857774	5590.813289	3.273	-0.645348125	-3.459192601	-3.823692087	0.172658533	1	221.5	30.00	0.7607256	0.2428038
L145	6.295828	16.069622	89.382657	5515.196212	3.507	-0.033193891	-4.690938284	-1.045946384	0.895541992	0	221.5	42.00	0.7708402	0.2573614
L146	6.548814	17.869145	69.466082	5779.385709	2.872	-0.938240429	-1.78550936	-3.70082405	0	0.996990663	40.5	43.00	0.7562892	0.2534462
L147	6.761567	19.941049	63.180603	5759.969238	2.217	-1.185383987	-1.394714873	-3.701131558	0	0.206210577	221.5	25.00	0.735072	0.2404901
L148	7.314575	13.125534	60.363818	5741.912557	2.520	-1.480500832	-1.367075418	-3.701570854	0	1	40.5	36.00	0.7785526	0.2459553
L15	7.757737	11.823356	15.830483	5573.373836	3.110	0.263904359	0.376106811	-4.037705981	0	0.744526737	110.5	17.00	0.7596266	0.2354604
L159	8.104046	8.534566	82.442135	5651.45483	3.939	-3.861516576	-3.557628146	-4.081399338	0.003508195	0.969133637	40.5	27.00	0.7305932	0.2440308
L162	8.268728	14.138099	97.567947	5553.903429	3.300	0.210920961	-3.739408586	-0.051672948	0.353668078	0	221.5	38.00	0.7461822	0.2394249
L163	7.480332	11.941402	93.455735	5395.860569	3.308	-0.927505722	-2.980912163	-0.40640015	0.069992517	0	221.5	38.00	0.7654052	0.2371286
L164	7.852788	7.650558	89.036036	5606.921021	2.340	-1.832774862	-3.241017724	-1.171693948	0	0	40.5	35.00	0.7439554	0.230623
L168	8.409241	13.225774	121.23874	5784.328943	3.438	-3.545477371	-3.626329381	-4.151639737	0.195895693	0.817421786	221.5	42.00	0.779803	0.2451291
L169	8.770182	11.707355	111.435571	5788.508388	3.545	-3.43824288	-3.115080871	-3.946687416	0.028760734	0.961383412	40.5	45.00	0.7629234	0.2481101
L170	8.173492	20.408061	99.122032	5777.664673	2.474	-0.935552986	-3.595529948	-3.434778204	0.114569692	0.436990027	221.5	31.00	0.7525497	0.2519377
L179	8.252025	10.277665	55.900693	5246.263168	2.926	0.222683243	-2.658070794	-3.992096266	0	1	40.5	15.00	0.68791	0.2039773
L180	7.549967	12.689959	71.335256	5549.578451	2.166	1.178873674	-2.307962819	-3.719137724	0.002317497	1	40.5	36.00	0.7632506	0.2404169
L197	7.585219	16.776732	115.556975	5786.475352	3.846	-3.209939497	-3.201311624	-4.152596917	0.144818154	0.675176741	221.5	49.00	0.7562652	0.2439417
L200	7.413342	14.472364	107.871029	5781.614694	3.210	-3.845828273	-2.905685114	-3.617997086	0.048458123	0.657067966	221.5	45.00	0.7709033	0.2481079
L201	7.562235	17.512083	59.596885	5663.992438	3.462	-2.953894507	-2.902967074	-0.854695925	1.72664E-05	0	221.5	42.00	0.7671557	0.2492566
L202	7.974144	10.925089	52.987198	5524.015076	2.541	-1.681142087	-2.904281854	-0.694651048	0.512240025	0	221.5	40.00	0.7491282	0.2354516
L222	8.854152	9.453167	34.338641	5619.926211	3.248	-0.650467184	-2.396771928	-4.012795914	0	0.064288255	40.5	24.00	0.7645565	0.2528033
L223	7.978947	6.764333	35.100108	5679.398696	2.636	-3.330408304	-0.013613762	-3.670393052	0	1	40.5	22.00	0.7577458	0.2439111
L225	6.087675	12.004579	33.527586	5498.293657	3.327	-2.93682067	-0.715058056	-3.666424056	0	0.387051674	221.5	19.00	0.7439585	0.2346476
L26	7.464809	18.365359	55.957823	5004.000155	2.766	-0.393417729	-2.792470903	-0.767941354	0.022003087	0	221.5	23.00	0.773853	0.230601
L28	6.548859	20.759399	41.024012	5605.738597	2.621	-1.714466958	-4.139768456	-3.303120857	1	0	40.5	28.00	0.7559081	0.25484
L30	8.846934	10.507528	52.257502	5251.399527	3.308	-3.527878702	-2.944403556	-4.318285167	0	0.253104902	221.5	26.00	0.7655108	0.2445418
L301	9.574233	5.35491	29.8678	5558.586595	3.501	-3.214853524	-3.683915574	-3.878942795	0.05426161	0.86962706	221.5	19.00	0.7672367	0.2450652
L303	8.379035	15.816385	31.543852	5132.810519	3.345	-4.292356813	-3.22462823	-5.288919051	0.270822415	0.25562011	221.5	37.00	0.7667498	0.2572721
L305	7.894475	24.90839	105.323227	5700.594482	2.057	-1.079326384	-3.555140491	-1.554675182	0.920368745	0	40.5	10.00	0.8199315	0.2776575
L36	10.009876	9.37948	52.612164	5287.267822	4.066	-3.117987652	-3.534600981	-4.850805333	0.052530429	0.875601277	40.5	18.00	0.7095458	0.2488754
L4	8.868027	5.796342	55.743672	5621.671664	3.132	1.25959702	-3.800055423	-2.480031238	0.026346052	0.039600165	221.5	18.00	0.7036814	0.230751
L406	9.775067	7.102315	23.911621	5385.630778	2.421	-3.966172554	-1.170190339	-3.367867002	0	0.022658381	221.5	18.00	0.7969163	0.2427039
L411	8.779471	8.950001	55.625964	5313.483546	3.282	-1.50658716	-4.217638967	-4.096295827	0.047836419	1	40.5	21.00	0.7862843	0.2379979
L412	9.242865	7.070912	61.22062	5387.043615	2.875	-3.261092146	-3.411115325	-3.924103933	0.13779249	1	221.5	22.00	0.7775723	0.2483078
L413	9.559873	7.848101	57.22396	5450.183283	2.476	-0.523320064	-3.960265657	-3.640359005	1	1	221.5	14.00	0.8104377	0.2422236
L415	6.815591	14.215688	47.66868	5620.759727	3.203	-0.112813342	-3.288326099	-3.767029097	0.13525631	0.994494435	40.5	35.00	0.7566869	0.2472126
L416	7.958936	7.574468	73.715501	5628.169163	3.861	-3.939381718	-2.43039369	-4.143072999	0	0.258343605	40.5	20.00	0.7280414	0.2232746
L420	8.52689	12.010375	61.983213	5187.157711	4.000	0.105798556	-3.377043382	-4.113914823	0.001923821	0.976304882	40.5	10.00	0.7028146	0.2329693
L421	9.850786	9.931398	48.099976	5263.698593	4.506	-4.633159386	-3.624504571	-5.169876301	0.01101698	0.394479307	40.5	18.00	0.7372344	0.2288789
L423	8.144825	5.090837	127.524536	5625.771484	2.253	0.904526291	-1.041890343	-3.596878796	0	0.130781677	221.5	28.00	0.7643561	0.2338069
L424	8.937875	3.989143	126.91689	5667.206746	2.315	-2.31511099	-2.404291543	-0.55280194	0.012202208	0	221.5	24.00	0.7640166	0.2338511
L429	8.698833	6.319365	85.10645	5673.90332	2.022	1.024847579	-0.081113426	-0.009160532	0	0.324367991	40.5	7.00	0.7382482	0.237957
L43	8.378031	4.235216	82.527807	5598.575416	3.036	0.938779129	-4.300861181	-4.076082355	0.633765349	0.595601907	221.5	28.00	0.7740797	0.2437143
L438	8.050502	11.069827	31.928282	5661.155182	3.458	-2.588578786	-3.466086177	-4.595981022	0.287251197	1	221.5	24.00	0.7322981	0.2484085
L439	7.103641	6.134053	42.581627	5679.818618	3.088	-1.806689516	-2.462698164	-3.967814386	0.022501287	1	40.5	7.00	0.6881645	0.2622501
L44	10.391839	3.141953	14.825984	5572.817998	2.732	-0.093372063	0.212275133	-0.906713053	0	0	110.5	19.00	0.7327808	0.2293082
L440	8.726093	9.570354	68.022802	5319.168851	3.623	-1.15379171	-2.659871012	-3.71026869	0.04551733	0.377198706	40.5	17.00	0.7319316	0.2399791
L444	7.845465	16.842396	44.823845	5683.980835	3.617	-0.045862231	-4.475216137	-3.178781339	0.573531581	0.357571024	221.5	39.00	0.7634996	0.2439909
L445	8.736957	15.900446	39.701369	5608.081706	2.899	0.718425461	0.051781567	-4.216177165	0	0.899065303	40.5	13.00	0.6602169	0.2221443
L446	9.8113	3.209155	36.068628	5491.784002	2.456	0.717903754	-1.561038026	-3.296484508	0	0.902097412	40.5	15.00	0.7085375	0.2191799
L448	8.363471	9.542606	71.694169	5760.504862	2.757	-2.756547172	-3.391496339	-3.66212752	0.110898963	0.975966928	40.5	18.00	0.6761265	0.210419
L449	8.666188	15.61839	66.326929	5662.040466	2.243	-1.599102958	-2.703842612	-3.354972159	0.788694559	1	40.5	27.00	0.7556796	0.2449635
L45	8.238677	9.076963	18.6684	5726.530451	2.748	-1.121046466	-3.731041483	-1.259797426	0.25036182	1	221.5	22.00	0.7413479	0.2283714
L450	8.065583	20.114961	90.752829	5634.971273	2.472	-3.842956293	-3.659973264	-3.942030265	1	1	221.5	31.00	0.7520692	0.239098
L451	8.801618	8.957084	42.869476	5716.526357	3.861	-4.261158874	-3.366924444	-4.010762557	0.005177186	0.384051292	40.5	23.00	0.7267387	0.224547
L452	8.753374	10.741101	46.12186	5560.961744	2.767	-3.717731182	-3.288654071	-3.917845099	0.174823739	0.773324663	221.5	21.00	0.7560535	0.2394352
L453	8.083027	16.362955	48.420311	5523.595555	3.205	-1.931004812	-4.814745671	-3.523273037	1	0.040155562	221.5	12.00	0.7261106	0.2451828
L456	7.818016	13.242855	62.39209	5754.897474	2.971	-1.404288147	-3.237867024	-3.520576092	0.517008986	1	221.5	27.00	0.7513724	0.2273282
L457	8.391135	11.065709	69.848127	5760.363198	4.248	0.085705274	-3.348123608	-4.360349082	0.01168412	0.830665077	40.5	32.00	0.7856273	0.2391827
L459	8.57457	14.616159	62.542448	5427.937409	3.423	-0.431046637	-3.039915201	-3.907167315	0	0.993435391	110.5	39.00	0.7643317	0.2363726
L460	9.122061	10.897419	84.161111	5733.112625	3.396	-0.86256147	-3.087772262	-3.650844808	0.038971431	0.997458735	221.5	19.00	0.7699908	0.2367223
L461	8.531812	8.644076	58.522686	5724.48426	2.702	-4.280781712	-3.311206421	-3.824943492	0.065870998	0.178826754	221.5	20.00	0.7578261	0.2419017
L462	8.918302	15.543674	71.17688	5809.359722	3.122	-4.711286746	-3.619653121	-4.39884563	0.895386938	0.998218196	221.5	28.00	0.7346678	0.2305785
L465	7.1832	13.573335	36.907459	5759.066831	2.770	-4.584356001	-2.92784436	-3.948197602	0.018229388	0.992575729	40.5	21.00	0.7600815	0.2380384
L467	8.020243	8.811228	53.31598	5612.56101	4.584	-3.855513993	-4.261222074	-4.22893751	0.080766485	0.092639891	40.5	46.00	0.7349294	0.2458543
L47	8.018473	13.368555	35.247853	5682.747458	4.338	-3.872500203	-4.199068882	-4.786728533	0.440009381	0.626724938	221.5	47.00	0.7505843	0.2435986
L470	10.713081	1.828648	17.626768	5521.113373	2.635	-0.754549901	-2.966891089	-2.720978791	0.643191292	0.071421955	221.5	12.00	0.7965817	0.2543183
L473	7.041997	17.306932	56.737468	5639.653293	3.439	0.574945673	-2.918117265	-0.591099288	0.032693729	0	221.5	18.00	0.8081162	0.2554751
L48	6.494517	9.987727	51.83002	5757.831706	2.212	-0.814887868	-3.611759427	-2.941863423	0.564809132	0.715048484	221.5	15.00	0.7374209	0.2455173
L55	9.21019	10.750753	82.2257	5291.794482	2.727	-2.761196105	-3.46916303	-4.817629256	0.03426803	0.533189534	40.5	10.00	0.6908322	0.2548057
L68	7.706593	21.131589	73.054167	5779.011058	3.931	-4.15921826	-2.890946508	-4.116719338	0.00144025	0.04767015	221.5	16.00	0.7345117	0.2300215
L69	7.944425	16.318343	40.222412	5760.639526	2.032	-1.038339516	-3.371532217	-3.525542157	0.362799777	0.852946644	221.5	27.00	0.7425963	0.2458313
L73	8.129359	13.621051	74.606028	5300.687378	3.192	-2.631968796	-3.030007718	-4.258221536	0.001137949	0.921282218	40.5	31.00	0.7605686	0.2437075
L74	8.766724	20.275733	91.108364	5276.589844	2.620	-3.201780243	-3.122953241	-4.935029623	0.002159568	0.748170366	110.5	26.00	0.7603236	0.2285877
L75	7.514362	14.995925	82.704865	5199.346027	3.626	-2.776200001	-3.569323439	-4.140986141	0.050979511	0.988208032	40.5	36.00	0.7619661	0.244251
L78	7.789442	15.638845	66.732508	5755.107706	3.341	-0.601206486	-3.148898913	-4.076771693	0.058436203	1	221.5	40.00	0.7558073	0.2462583
L81	8.257505	9.071876	59.46435	5507.435241	4.813	-2.572001884	-3.580739127	-7.622844071	0.03831197	0.965293957	221.5	37.00	0.7605738	0.239493
L82	7.711808	13.009262	48.61048	5462.869066	2.852	-0.367203152	-1.303759663	-3.3511417	0	0.427568647	40.5	30.00	0.7813382	0.2364123
L89	7.757396	13.899358	34.510002	5109.283668	3.325	-1.049064519	-3.322770041	-3.842502889	0.005048926	1	40.5	31.00	0.7858965	0.2487
Sv	9.793988	3.45637	45.940828	5505.028134	3.814	-1.237028594	-4.173973339	-4.271381071	0.816585655	0.999992319	40.5	13.00	0.7912539	0.2497669
T102	7.926129	13.299723	100.607923	5571.986153	3.516	-1.894885412	-3.977604178	-4.635252119	0.213733712	0.837753995	221.5	47.00	0.7356675	0.2424455
T106	7.731601	14.604058	52.979217	5669.552992	4.261	-3.865395909	-3.722982656	-4.531608539	0.182316763	0.854266845	221.5	48.00	0.7518579	0.2473161
T107	7.793066	18.904477	55.937633	5509.363068	3.657	-2.9191351	-3.369160131	-3.91847336	0.241114671	1	221.5	48.00	0.7404908	0.2485217
T108	7.641619	23.957011	69.008566	5732.147254	2.824	-0.996053946	-4.732607926	-0.657039859	1	0	40.5	39.00	0.7558646	0.2532836
T109	9.830688	8.506784	56.08887	5528.580691	4.147	-3.789141386	-4.821369295	-4.27441272	0.105623685	0.536410202	221.5	30.00	0.7311215	0.2281169
T110	8.079405	13.682586	62.717562	5115.232565	3.787	-4.146738194	-3.464773174	-5.012187035	0.304168226	0.859274789	221.5	34.00	0.7565984	0.2465749
T111	7.9233	11.385839	73.564593	5792.431745	3.054	-4.449047676	-2.723003788	-3.213087339	0.043959826	0.082439016	221.5	31.00	0.76103	0.2486374
T115	9.028944	11.778929	56.445545	5731.710737	4.711	-3.901664924	-4.42747807	-4.736092754	0.056103434	0.848303105	221.5	42.00	0.7678108	0.2423498
T117	7.817115	17.049488	47.13715	5778.55581	3.787	-4.315484031	-3.896636753	-4.381199021	0.245753846	0.769691757	221.5	35.00	0.7706155	0.2411402
T119	6.872027	15.660778	35.882537	5768.068223	3.567	-4.102472762	-3.178665341	-4.116988989	0.363999306	0.99539238	221.5	37.00	0.7580378	0.2455926
T120	7.749901	11.823329	34.775568	5768.727437	4.102	-3.567234002	-3.29186636	-4.060628738	0.102379773	0.528702138	221.5	32.00	0.7272626	0.2396068
T122	8.197725	13.851411	62.988049	5260.613593	3.791	-0.994935845	-3.45700294	-4.212030727	0.19538165	0.997754048	221.5	44.00	0.752992	0.2456076
T126	7.886042	12.602238	37.143242	5159.836882	3.182	-2.116638964	-2.505570504	-3.516436377	0.045336856	0.498035118	221.5	38.00	0.7938573	0.2587716
T127	7.464795	15.84389	37.338436	5380.060305	3.900	-4.370843598	-3.006951007	-4.105714509	0.029408656	0.926514223	221.5	53.00	0.7609507	0.2466213
T128	8.425642	10.73869	28.505	5227.621842	3.760	-3.737957396	-4.023607963	-4.174471284	0.262702417	0.257837108	221.5	43.00	0.7758116	0.2587358
T129	7.605627	12.140454	44.024267	5638.425304	4.000	-4.716739728	-0.155968614	-3.876693272	0	0.384249484	40.5	48.00	0.7584688	0.2517636
T130	10.003818	9.63209	48.216383	5291.182054	3.647	-2.360596207	-2.630409134	-3.36546122	0.043375128	0.105195104	221.5	48.00	0.7665781	0.2550062
T132	6.775653	7.647704	43.324048	5631.700494	2.956	-1.685435586	-3.633517251	-3.47558744	0	0.79146405	221.5	33.00	0.7711585	0.2407692
T136	7.295573	10.932298	26.562574	5210.420254	3.390	-3.838484439	-3.250907722	-3.387224548	0.168465052	0.376270288	221.5	43.00	0.7532331	0.2504715
T141	8.29699	13.431706	41.166025	5615.971033	4.156	-3.770090934	-4.40320048	-3.717364196	0.304181008	0.054637149	221.5	54.00	0.7677216	0.2588593
T141-2	9.42691	8.437006	23.938399	5472.525816	3.433	-4.169560149	-3.812520344	-3.625652682	0.173456512	0.999786011	221.5	35.00	0.7697279	0.2455826
T142	7.982897	12.427324	39.906667	5499.575084	3.461	-4.332286677	-4.317399163	-3.077382321	0.05983323	0.060656702	221.5	41.00	0.7486788	0.2497805
T143	7.955932	14.373171	43.015115	5451.925754	3.854	-4.213770499	-4.380573979	-3.224705818	0.443602069	0.047784067	221.5	43.00	0.7570456	0.2604727
T143-2	7.405562	11.587457	59.325084	5540.769183	4.129	-3.86468703	-4.35607746	-2.957566342	0.513759778	0	221.5	30.00	0.7478536	0.2423677
T147	9.383247	6.554455	105.85696	5702.281504	3.470	1.199678293	-2.595872325	-3.646782169	0.066987805	0.74825042	221.5	36.00	0.7669938	0.2523619
T148	8.023867	12.98813	86.521008	5705.223672	3.882	-4.034272193	-3.37937818	-4.103534557	0.022333905	0.772839885	40.5	56.00	0.7586338	0.2493995
T149	8.35923	12.171673	63.153592	5191.065701	3.680	-4.801522709	-2.973239497	-3.359107265	0.044185818	0.352732393	221.5	29.00	0.7470776	0.2344235
T171	8.371672	10.328211	52.26011	5395.956612	4.719	-1.970188956	-3.904095429	-4.826938049	0.06445083	0.938048659	221.5	49.00	0.7484078	0.2496109
T174	8.4586	12.604855	51.398035	5601.994871	3.725	-0.916345996	-4.52168624	-4.709292874	0.040870406	0.984175798	221.5	42.00	0.7575396	0.2512534
T176	8.506548	10.143554	38.83381	5620.142443	3.194	0.024233159	-3.396405821	-3.562660713	0.396097249	0.980946897	40.5	34.00	0.7687584	0.2454251
T177	8.851915	10.233282	32.816422	5273.497115	3.437	-3.983021952	-4.023619848	-4.198741672	0.620952541	0.921098574	221.5	43.00	0.7790077	0.2604051
T178	8.3628	10.673742	38.772158	5276.657871	3.436	-3.932731241	-4.023605677	-4.198726236	0.934338807	0.994597566	221.5	42.00	0.7932736	0.2631034
T179	9.574669	3.903634	22.840092	5590.704999	3.306	0.840060381	-1.379654431	-3.924126086	0	1	40.5	35.00	0.7672805	0.2566692
T180	8.247275	15.153686	57.64689	5784.620623	3.677	-3.931021334	-0.928714335	-3.838657596	0	0.569051034	221.5	51.00	0.7466379	0.2483966
T187	8.077428	9.288195	46.784626	5678.894685	3.278	0.810190999	-2.424617958	-3.415245274	0.003884622	0.748048452	40.5	32.00	0.7469463	0.2467264
T190	7.352039	12.778645	76.085673	5482.541109	3.593	-0.944942193	-1.945956187	-4.50542186	0	1	40.5	45.00	0.7692711	0.254113
T191	9.857659	14.623009	67.544395	5577.252546	3.522	0.557832673	-1.257488963	-3.758042016	0.057362255	0.932045803	221.5	69.00	0.7653502	0.2423866
T193	6.185922	17.133353	27.986358	5477.6706	2.635	-3.327359391	-0.207592868	-3.322208134	0	0.141950869	221.5	39.00	0.7547268	0.2501959
T194	6.54284	27.287028	31.452737	4635.908203	2.367	-0.130746539	-2.264875185	-1.640442896	0.07911814	1	221.5	18.00	0.766364	0.2447356
T195	7.59401	18.710161	35.794892	5222.653483	2.875	-0.361862325	-3.016203921	-3.423171977	0.140139032	0.946869121	221.5	44.00	0.7572364	0.2514513
T196	8.540312	8.108429	21.976386	5338.778285	3.245	-0.32443632	-6.054217407	-4.152562555	0.146544272	0.995398808	40.5	24.00	0.7638078	0.2393295
T198	8.70344	13.354169	60.018771	5745.616504	2.115	-2.56813307	-3.215144119	-3.551508895	0.916461916	1	40.5	39.00	0.7506986	0.2523259
T199	7.197546	11.407108	45.626078	5721.337926	3.616	-4.583851638	-3.677169247	-3.67503823	0.477885783	0.726953168	221.5	39.00	0.7635419	0.2456745
T200	8.1042	10.642046	36.074214	5298.200586	3.336	-3.110949065	-3.367194197	-3.636102301	0.180705288	0.450850614	221.5	31.00	0.7307628	0.2292818
T201	7.852164	14.317123	64.775936	5718.277037	4.128	-3.890939055	-3.795584147	-4.1009433	0.104320383	0.882497032	221.5	48.00	0.7747706	0.2489674
T202	6.483569	21.570729	47.850334	5141.358436	2.810	-2.938272691	-3.803790639	-2.481246864	0.617913779	0	221.5	41.00	0.7613385	0.2456992
T207	8.216996	11.911675	52.48248	5255.039163	3.460	-0.993857002	-3.633136318	-4.122125727	0.02233824	0.463528874	221.5	44.00	0.7699269	0.2451946
T209	7.578284	18.923739	35.039988	5750.510096	3.379	-3.658838546	-4.172217364	-4.019897369	0.087925167	0.728561585	221.5	37.00	0.757536	0.2459704
T210	7.755402	17.116836	44.771455	5773.378834	3.658	-3.379881047	-4.271556858	-4.062866028	0.155185816	0.958471308	40.5	29.00	0.7552989	0.2475723
T211	8.47095	11.296166	35.332921	5367.186986	3.277	-2.236834408	-3.49916135	-3.874568867	0.266604986	0.711396019	221.5	43.00	0.773271	0.254895
T213	7.944048	17.601694	108.315188	5334.779188	3.577	0.219123232	-3.425180312	-3.755697894	0.208915131	0.890168637	221.5	42.00	0.7670376	0.2505078
T214-2	8.05741	21.054176	99.450568	5729.876465	3.341	-2.626013687	-2.834249711	-4.208438933	0.070463981	0.118235321	221.5	48.00	0.7700127	0.2627336
T216	7.642339	11.143335	104.015254	5339.158242	3.273	0.363697736	-4.059136902	-5.231358213	0.020301021	0.532249545	40.5	44.00	0.7640378	0.2599018
T230	8.306513	14.649239	70.887591	5739.522286	3.878	-4.026704419	-3.718363541	-3.554048643	0.01872888	0.009677847	40.5	37.00	0.7739968	0.2471068
T231	7.946488	18.069109	64.24934	5714.278551	4.027	-3.877739954	-2.822528649	-3.891402773	0.010508141	0.105616505	40.5	48.00	0.7605133	0.2462503
T244	7.00985	26.391533	31.018495	4722.265918	2.379	-0.533712504	-2.565366035	-1.583823986	8.36295E-05	1	221.5	24.00	0.7568756	0.2526621
T245	7.481933	20.821074	74.130864	5515.907389	2.136	-0.716551549	-3.228256886	-3.830850384	0.988461258	0.99992697	221.5	43.00	0.7548763	0.2442818
T246	7.251414	13.342639	60.190507	5305.388561	3.309	-2.945830857	-3.372442968	-3.769139883	0.209373128	0.655141766	221.5	25.00	0.7241554	0.2291034
T6	8.714681	18.431578	70.988073	5737.630074	3.519	-4.711206145	-3.595165084	-4.030274147	0.72853349	0.332085128	221.5	54.00	0.7547291	0.2465693
T63	9.262907	11.016552	61.633784	5675.679615	3.662	-0.29094442	-2.933691981	-3.732550768	0.045563225	0.347185506	40.5	36.00	0.7457129	0.2357867
T64	7.555816	13.214449	96.229172	5675.590255	3.842	-2.522162187	-4.512408829	-7.915312504	0.063001954	0.360949775	221.5	35.00	0.7580112	0.2517627
T65	7.733695	23.877183	66.876849	5354.745117	2.691	-0.033431188	-4.21364181	-4.268643383	0.986992102	0.965943327	221.5	44.00	0.7508923	0.2420827
T67	11.62924	0.956975	47.619852	5619.075111	4.019	-4.188372036	-4.18442569	-4.267018979	0.850866751	0.632081466	221.5	31.00	0.7588168	0.2432077
T68	9.275383	12.164115	69.360509	5647.328401	2.750	-4.583820439	-3.802604065	-0.378091281	0.87226634	0	40.5	41.00	0.7727955	0.2385163
T70	7.266416	10.661165	61.698183	5429.373713	3.273	-4.583860705	-3.857836312	-3.357383928	0.708114478	0.672338678	221.5	43.00	0.7841707	0.2577069
T71	8.945668	9.758273	55.372858	5706.558656	3.085	-1.738989547	-2.966574797	-3.581888301	8.22707E-05	0.922879473	40.5	35.00	0.7535812	0.2447919
T72	7.393494	10.80138	51.104372	5421.101537	3.885	-1.724335786	-4.172862609	-4.156613009	0.045501441	0.949373948	221.5	46.00	0.7551392	0.2431119
T73	8.678631	12.477971	65.128427	5252.086496	3.098	0.322307262	-4.784195603	-4.344728663	0.772237111	1	40.5	35.00	0.7388553	0.242995
T74	6.732059	9.50386	37.946101	5339.529583	3.273	0.321244195	-2.731417363	-1.974485147	0.156500246	0	221.5	39.00	0.7479386	0.2424983
T76	8.777284	15.115624	38.283234	5767.384025	2.913	-1.704239888	-3.674757174	-2.817172575	0.114981557	0.194652759	221.5	34.00	0.7613145	0.2425438
T77	8.240254	22.169579	44.64674	5620.035383	3.500	-4.711099113	-3.491157815	-4.254896159	0.617915616	0.608790987	40.5	39.00	0.7459522	0.2420991
T78	8.627383	14.193886	65.313178	5312.86499	2.375	-3.665409221	-0.235537716	-4.177367117	0	1	40.5	24.00	0.7697531	0.2412026
T79	8.818611	10.565943	56.852129	5424.790723	3.665	-2.375116337	-0.825905577	-4.119278634	0	0.998351325	40.5	25.00	0.7313745	0.2293212
T80	8.757482	9.975226	45.540243	5572.097835	4.111	-0.103174397	-3.722344582	-4.186968491	0.008657049	0.995241489	40.5	43.00	0.7524119	0.2387033
Z205095	8.980224	7.764025	63.135275	5429.832445	3.990	1.420505981	-3.726887354	-4.348655449	0.09875317	0.982058841	221.5	31.00	0.7591204	0.2384977
Z205134	7.206382	10.213216	53.075603	5347.499575	3.816	-0.37785698	-2.901962268	-3.921409751	0.001510712	0.817000855	40.5	30.00	0.7275979	0.2429469
Z205160	9.350561	3.899059	80.230631	5638.866319	2.658	-0.370122217	-6.751665051	-4.316026803	0.553859333	0.620414708	221.5	14.00	0.7766432	0.257497
Z205198	7.577764	23.384905	74.932707	5320.399023	2.818	-0.603390667	-3.932298143	-4.304311294	1	1	221.5	40.00	0.7521308	0.2453668
Z205207	8.094124	21.309573	80.113265	5559.463286	2.676	-0.751923102	-4.088035613	-4.304977479	0.741250632	1	221.5	37.00	0.7478532	0.2595995
Z211845	8.238174	13.149783	69.3636	5219.117169	3.729	-3.6916034	-2.990714131	-4.913186842	0.014756834	0.86709702	221.5	22.00	0.7810836	0.243583
Z231286	10.081392	3.619584	45.988969	5504.317912	2.466	-2.488577928	-4.15708338	-3.888669417	0.80840658	0.259379596	221.5	19.00	0.7592974	0.2460513
Z231365	7.027241	13.329869	43.420073	5711.196416	2.832	1.011987316	-2.947860564	-3.293702517	0.004773903	1	40.5	34.00	0.7473343	0.2494143
Z231384	8.264151	5.149432	61.24023	5623.190771	3.250	-0.127148295	-1.325593488	-0.814739712	0	0	40.5	14.00	0.7014877	0.2307378
Bre6	9.031781078	6.189221425	54.614261	5628.957947	3.673884027	-3.832745507	-4.256083977	-4.995263853	0.038835692	0.038176706	13	15	0.7476685	0.2460255
Hr	9.993992865	3.643814395	65.180788	5598.995821	3.749985075	1.877143543	-3.294656482	-2.144829536	0.037793293	0	13	12	0.6792736	0.2250631
J10	8.062642624	11.7503872	76.365527	5680.232241	3.880745014	0.167737275	-2.6180359	-2.650181491	0.009217245	0.00680239	13	10	0.6932709	0.2446316
J12	9.758412361	8.793123662	160.23568	5744.651123	2.286905353	-3.866976382	-4.909923652	-5.485338354	1	0	13	18	0.715705	0.2391443
J14	10.20464381	4.922067982	117.165153	5736.188561	4.281851389	-0.528422092	-4.340971752	-4.691178986	0.025249778	0	13	3	0.7534957	0.2846036
J17	9.933846099	7.038421168	116.506921	5760.106885	4.036344994	-0.785692514	-3.870367802	-3.888569294	0.04047498	0.030237591	13	9	0.6317485	0.2417827
J22	7.821897603	9.132126933	154.750845	5781.407303	3.919420684	-4.592364695	-3.397261497	-4.719442005	0	0	13	24	0.7063659	0.2464123
J24	8.619581829	13.84200174	108.820313	5323.264145	2.904482922	0.69860863	-0.10515905	-0.101420539	0	0	13	14	0.688389	0.2329867
J27	8.489636965	9.034588697	103.801315	5372.07062	3.371176884	-2.879930679	-0.229318729	-0.526250601	0.004139386	0.005194441	13	37	0.7711909	0.2449209
J34	8.240231056	10.67416773	99.263666	5399.231014	3.708963641	-4.503018898	0.105924541	-0.129353518	0	0	13	34	0.7710523	0.2416806
J46	7.171358473	8.756626846	54.067356	5670.196647	3.974122357	-2.546356042	-3.174148018	-3.731033588	0.023692492	0.004228604	13	30	0.7619319	0.2441584
J50	8.858388508	6.344451612	74.21069	5680.49311	2.899338902	-4.116955903	-3.174124025	-3.731007219	0	0	13	35	0.770497	0.244522
J51	10.55623746	3.52825221	74.560415	5596.821477	4.098670371	-2.921267085	-3.174133422	-3.731017289	0.057865772	0.005297683	13	30	0.7496474	0.2341159
J9	10.39274762	4.701755792	124.646116	5461.076636	3.961372678	0.208553456	-3.397140409	-4.7194328	0.001874526	0.001807852	13	15	0.7634783	0.2429383
L107	10.39274762	4.701755792	52.01113	5461.076636	4.323515898	-3.336988291	-3.7262381	-3.14983649	0.000270619	0.023000752	13	26	0.7617565	0.2530786
L108	9.81760918	5.9833687	70.851074	5435.188832	2.379396175	-3.262244303	-3.97558623	-4.470995414	0.20008349	0	13	35	0.779911	0.249444
L109	9.38710022	4.367064238	75.854095	5487.577637	1.821316971	-0.790470812	-3.97557741	-4.47099438	0.023389166	0	13	17	0.7905485	0.2661893
L113	8.350733121	13.92719618	56.046961	5097.666992	1.839100783	0.131563803	-3.975588504	-4.470995869	0.874420626	0	13	16	0.750663	0.2517513
L136	7.176764553	11.54014502	67.823174	5695.062021	3.442275901	1.511646799	-1.500254736	-1.301437207	0	0	13	32	0.7589862	0.2510375
L149	7.478042875	13.73922403	47.305287	5668.18192	2.269326111	-1.157072771	-0.529473098	-2.271862143	0	0	13	17	0.7402847	0.2320817
L150	7.887322811	11.33217366	49.005842	5716.417977	3.135084924	-2.189764261	-0.543719523	-2.271998978	0	0	13	28	0.7683626	0.2506656
L151	7.105176001	17.23403788	55.776506	5765.426924	3.074534862	-2.261508046	-0.547033436	-2.271874417	0.043454091	0.08417914	13	40	0.7729132	0.2535547
L199	8.52703317	12.18589973	104.194141	5798.047852	2.037267095	-0.970383522	-3.884523117	-4.449621323	0.003212188	0.527900147	13	17	0.7532463	0.2209157
L23	8.923024893	7.291180372	33.900879	5428.002441	2.065654394	-0.723238224	-0.652682455	-0.289090118	0	0	13	15	0.7494376	0.2714049
L302	9.337953413	11.65950725	34.84472	5234.723124	3.806479805	-2.971138408	-3.726230341	-3.149811732	0	0	13	36	0.7428977	0.255547
L304	9.33115832	7.851183851	34.123948	5392.154898	3.838393787	-3.974543282	-0.12774568	-0.528300721	0.145862984	0.11587504	13	28	0.7504082	0.2508712
L34	8.778277571	10.6706535	45.965704	5237.175572	4.318636518	-3.866818805	-3.148886138	-3.613865826	0.018153909	0.000841197	13	30	0.7578392	0.2311271
L35	7.794657133	14.34293136	32.553026	5082.785067	3.373963341	-4.319031658	-3.150736056	-3.668052503	0.024170231	0.030853186	13	26	0.7738815	0.2457542
L37	8.928252953	10.01803211	40.982643	5271.292692	4.249087017	-2.568796555	-3.109508232	-3.255902261	0.016696674	0.02602808	13	29	0.7209791	0.2316701
L407	10.12734684	4.91676937	23.002583	5436.268341	2.910971062	-2.947481642	-2.767443728	-1.624403851	0	0.007635181	13	13	0.7442116	0.2307458
L408	7.913445516	9.749237104	29.360586	5563.615101	2.426966463	-2.628762432	-3.726228843	-3.13543635	0	0	13	21	0.7758183	0.2459251
L414	8.888683686	9.87311538	38.129657	5319.671474	3.677574106	-4.232583075	-0.101204081	-0.514460082	0	0.147811599	13	29	0.7536745	0.2517708
L419	8.632121914	11.70247718	88.88846	5221.723472	3.524699827	0.485993278	-0.535132105	-2.273405912	0.157420519	0	13	21	0.7245735	0.2571823
L42	8.578849951	10.13573408	24.699261	5413.24943	2.215875395	-0.766908255	-0.493063118	-0.104987873	0	0	13	24	0.7246176	0.2307142
L422	9.326833218	7.191585371	73.930601	5388.678498	4.62778919	-4.566885455	-2.656601303	-2.301756533	0.028149906	0.06189412	13	18	0.686143	0.2206681
L433	7.775299867	11.587581	33.443172	5595.670247	1.926188049	0.697265326	-2.194797852	-3.621015234	0	0	13	16	0.7417233	0.2487886
L434	11.22206253	4.956547096	93.761321	5679.731903	2.632092696	-0.336693726	-3.106943515	-3.718190703	0	0	13	19	0.7800256	0.2491209
L435	6.580799975	17.78972555	29.396407	5185.260909	3.032389064	0.35528056	-4.948046478	-3.715693464	1	0	13	20	0.7524935	0.2246736
L441	8.765790392	5.624881324	89.255817	5697.375299	4.448968518	-3.055424885	-3.455433285	-3.371151787	0.011319854	0.010248971	13	28	0.7278532	0.2261336
L442	8.806400061	12.21416283	55.712585	5755.479248	2.109308505	-3.458071136	-3.406366226	-3.371109882	0	0	13	20	0.7672317	0.2300193
L447	8.72462519	5.09768788	67.72444	5642.506022	2.495696938	-0.516709138	-0.47289898	-2.42917306	0	0	13	10	0.8025973	0.2467854
L454	10.14082859	6.998493403	57.10208	5597.463451	4.062708306	-1.281536246	-4.256092025	-4.995472304	0.133021043	0.02830432	13	25	0.7325645	0.2473271
L455	12.53024607	5.53119684	62.119639	5459.441684	3.175960951	-2.035475095	-4.256067723	-4.995289338	0.844600047	0.016204861	13	16	0.7512527	0.2341335
L458	8.911499221	8.313792973	108.686649	5487.32254	4.401773323	-0.28769461	-3.824811009	-4.080740473	0.01279219	0.010194817	13	32	0.7381883	0.2464074
L463	7.379342828	4.630981275	39.854454	5643.705776	2.124275932	-4.711093273	-3.949958359	-3.627235181	0	0.209118906	13	14	0.7239752	0.261068
L464	8.433940005	8.333676461	89.274803	5363.571997	3.184222821	-3.184224002	-2.978811602	-2.80153574	0.099545261	0.116373867	13	19	0.7151374	0.2298152
L59	8.887131402	7.35777478	91.056723	5410.551924	4.279695455	-1.217092886	-2.901180042	-5.192782382	0.018306046	0.054171339	13	25	0.7450126	0.261985
L90	7.221949975	8.122467041	41.331841	5341.590902	2.114844413	-3.182560466	-0.396427957	-0.488652871	0.300683196	0	13	25	0.7817662	0.2295319
L97	9.100077136	5.361238974	55.112725	5612.474893	4.7164335	-4.140482731	-3.726285144	-3.150068787	0.011800806	0.017752984	13	31	0.7591584	0.2570085
T121	7.23843644	16.07376455	59.70842	5699.577908	3.791402193	-3.715336933	-4.256085208	-4.995272445	0.040254515	0.051237575	13	45	0.7462613	0.2522852
T137	13.5952486	3.66482313	104.61895	5711.044908	2.956998753	1.243667879	-3.337579456	-0.427593569	0.042849414	0	13	30	0.7306557	0.2354421
T138	10.2023298	4.936149967	97.921839	5642.087298	3.04739949	1.280805174	-3.337585711	-0.436809581	0	0	13	22	0.7650437	0.2313098
T203	7.728719806	17.4996917	54.959576	5724.711908	3.888666889	-4.12843492	-0.566251269	-2.273230052	0.03067319	0.087071697	13	34	0.7468953	0.2327024
T212	7.209229994	16.39468272	66.632198	5261.974944	3.254903198	0.286499817	-2.809305919	-3.00170594	0.009991826	0.118311676	13	35	0.7497649	0.2380494
T214-1	8.437405867	19.46903947	99.596594	5706.776252	2.621788849	-3.341311973	-1.942030507	-2.169014912	0	0	13	35	0.7767222	0.2560512
T69	6.500475003	14.69065252	27.256267	5461.82497	3.107159073	-3.339542937	-0.648154475	-0.381442141	0.016587881	0	13	19	0.7366085	0.2402081
